# Supplementary material for: Carbonic Anhydrase Inhibition Activities of Schiff’s Bases Based on Quinazoline-Linked Benzenesulfonamide
Source: Molecules. 2022 Nov 9;27(22):7703. doi: 10.3390/molecules27227703 (PMC9697198; doi:10.3390/molecules27227703)
Supplement: Supplementary file 1 [file molecules-27-07703-s001.zip]

Archive with 1 entries (1 files):
- molecules-1974617-supplementary.pdf
